# Supplementary material for: Study on the measurement of industrial eco-efficiency, spatial distribution and influencing factors in Yangtze River Economic Belt
Source: PLoS One. 2023 Apr 7;18(4):e0283964. doi: 10.1371/journal.pone.0283964 (PMC10081804; doi:10.1371/journal.pone.0283964)
Supplement: S1 Data — (XLSX) [file pone.0283964.s001.xlsx]

## Sheet: Industrial eco-efficiency index
Province	Year	GDP	Industrial wastewater discharge	Industrial SO2 emission	Industrial smoke and dust emission	Investment in fixed assets	Employed population	Energy consumption	Built up area	Water consumption
Shanghai	2011	19195.7	44626	24.01	8.98	4962.07	1104.33	10489.1	998.8	124.5
Shanghai	2012	20181.7	46359	22.82	8.71	5117.62	1115.5	10573	998.8	116
Shanghai	2013	21818.2	45426	21.58	8.09	5647.79	1368.91	10890.4	998.8	123.209
Shanghai	2014	23567.7	43939	18.81	14.17	6016.4	1365.63	10639.9	998.75	105.9
Shanghai	2015	25123.5	46939	17.08	12.07	6352.7	1361.51	10930.5	998.75	103.8
Shanghai	2016	28178.7	36599	7.42	7.95	6755.88	1365.24	11241.7	998.75	104.8
Shanghai	2017	30633	28331	1.85	4.7	7246.6	1 372.65	11381.9	1910.74	104.8
Shanghai	2018	32679.9	25671	1.0815	1.6228	7623.43	1 375.66	11453.7	1237.74	103.4
Shanghai	2019	38155.3	34138	1.46	8.47821	8012.22	1376.2	11696	1237.85	100.9
Shanghai	2020	38700.6	31200	0.52	0.79	8837.48	1374	11100	1237.9	97.5
Jiangsu	2011	49110.3	246298	105.38	52.74	26692.6	4749.23	26612.2	3493.8	556.2
Jiangsu	2012	54058.2	236094	99.2	44.32	30854.2	4770.54	27821.1	3655.1	552.2
Jiangsu	2013	59753.4	220559	94.17	50	36373.3	4791.9	29205.4	3809.6	576.687
Jiangsu	2014	65088.3	204890	90.47	76.37	41938.6	4812.82	29863	4019.83	591.3
Jiangsu	2015	70116.4	206427	83.51	65.45	46246.9	4832.5	30374	4189.17	574.5
Jiangsu	2016	77388.3	182058	57.01	47.17	49663.2	4850.22	31210	4299.26	577.4
Jiangsu	2017	85869.8	237341	41.07	39.08	53277	4872.8	31602	4431.72	591.3
Jiangsu	2018	92595.4	237325	30.417	48.1191	56207.3	4886.9	31635	4558.45	592
Jiangsu	2019	99631.5	237309	38.32	62.172	59073.8	4903.2	32526	4648.33	619.1
Jiangsu	2020	102719	131400	10.8322	16.12	59251.1	4893	32672.5	4786.8	572
Zhejiang	2011	32318.8	182240	66.2	32.33	14185.3	3385	17827.3	2221.1	198.5
Zhejiang	2012	34665.3	175416	62.58	25.4	17649.4	3407	18076.2	2296.3	198.1
Zhejiang	2013	37756.6	163674	59.34	31.97	20782.1	3436	18640	2399.2	198.334
Zhejiang	2014	40173	149380	57.4	37.97	24262.8	3459	18826	2489.22	192.9
Zhejiang	2015	42886.5	147353	53.78	33.02	27323.3	3505	19610	2590.74	186.1
Zhejiang	2016	47251.4	129913	26.84	18.23	30276.1	3552	20276	2673.33	181.1
Zhejiang	2017	51768.3	188840	19.05	15.34	31696	3613	21030	2682.49	179.5
Zhejiang	2018	56197.2	191247	8.1952	26.3735	33946.4	3691	21675	2919.09	173.8
Zhejiang	2019	62351.7	193653	11.4	43.804	37341.1	3771	22393	3021.89	165.8
Zhejiang	2020	64613.3	100263	4.9495	7.7	39357.5	3857	22415	3157.2	163.9
Anhui	2011	15300.6	70720	52.95	45.22	12455.7	4120.9	10251.9	1597.7	294.6
Anhui	2012	17212.1	67175	51.96	46.21	15425.8	4206.8	11015	1696	289.3
Anhui	2013	19229.3	70972	50.13	41.86	18621.9	4275.9	11696.4	1777.3	296.02
Anhui	2014	20848.7	69580	49.3	65.28	21875.6	4311	12011	1835.15	272.1
Anhui	2015	22005.6	71436	48.01	54.59	24386	4342.1	12301.2	1926.36	288.7
Anhui	2016	24407.6	49118	28.16	32.13	27033.4	4361.6	12662.9	2001.68	290.7
Anhui	2017	27018	67593	23.54	28.08	29275.1	4377.9	13018.7	2001.94	290.3
Anhui	2018	30006.8	67675	15.5618	45.5031	32729.5	4385.3	13294.7	2109.88	285.8
Anhui	2019	37114	67756	20.97	54.2123	35740.6	4384	13870	2241.5	277.7
Anhui	2020	38680.6	40448	10.4672	8.83	37563.4	3243	14698	2409.9	268.3
Jiangxi	2011	11702.8	71196	58.41	39.6	9087.6	2378	6847.1	1019.9	262.9
Jiangxi	2012	12948.9	67871	56.77	35.74	10774.2	2364	7148.3	1077.6	242.5
Jiangxi	2013	14410.2	68230	55.77	35.63	12850.3	2362	7582.9	1151.4	264.81
Jiangxi	2014	15714.6	64856	53.44	46.23	15079.3	2348	8055.4	1201.26	259.3
Jiangxi	2015	16723.8	76412	52.81	48.06	17388.1	2338	8423	1295.65	245.8
Jiangxi	2016	18499	54786	27.69	33.31	19694.2	2332	8730	1370.95	245.4
Jiangxi	2017	20006.3	74780	21.55	27.95	22085.3	2317	8972	1402.64	248
Jiangxi	2018	21984.8	76297	23.1065	40.8387	24536.8	2295	9286	1546.31	250.8
Jiangxi	2019	24757.5	77813	32.17	44.4017	26794.2	2278	9665	1607.8	253.3
Jiangxi	2020	25691.5	36488	8.6395	11.0865	28991.3	2264	9808.6	1703.6	244.1
Hubei	2011	19632.3	104434	66.56	34.61	12557.3	3387	16579	1811.6	296.7
Hubei	2012	22250.5	91609	62.24	34.97	15578.3	3398	17675	1889.6	304.3
Hubei	2013	24791.8	84993	59.94	35.95	19307.3	3404	15703	2006.7	291.8
Hubei	2014	27379.2	81657	58.38	50.4	22915.3	3408	16320	2077.64	288.3
Hubei	2015	29550.2	80817	55.14	44.7	26563.9	3398	15477	2197	301.3
Hubei	2016	32665.4	45754	28.56	27.58	30011.7	3385	15897	2248.94	282
Hubei	2017	35478.1	71702	22.01	18.8	32282.4	3379	16180	2499.44	290.3
Hubei	2018	39366.6	69498	9.7072	25.0949	35833.4	3377	16682	2509.72	296.9
Hubei	2019	45828.3	67294	18.07	48.8496	39667.6	3375	17316	2660.99	303.2
Hubei	2020	43443.5	68327	5.5105	27.89	32210.1	3261	16251	2756.8	278.9
Hunan	2011	19669.6	97197	68.55	38.44	11880.9	4005.03	16161	1408	326.5
Hunan	2012	22154.2	97133	64.5	34.07	14523.2	4019.31	16744	1465.1	328.8
Hunan	2013	24621.7	92311	64.13	35.87	17841.4	4036.45	14919	1505	332.488
Hunan	2014	27037.3	82271	62.37	49.62	21242.9	4044.13	15317	1540.21	332.4
Hunan	2015	28902.2	76888	59.55	45.45	25045.1	3980.3	14514	1572.52	330.4
Hunan	2016	31551.4	47548	34.68	26.21	28353.3	3920.41	14845	1625.64	330.4
Hunan	2017	33903	71168	21.46	20.71	31959.2	3817.22	15200	1635.89	326.9
Hunan	2018	36425.8	68107	11.8263	26.1616	35155.2	3738.58	15544	1837.14	337
Hunan	2019	39752.1	65047	22.82	76.1766	38705.8	3666.5	16001	1855.94	333
Hunan	2020	41781.5	36447	6.4288	1.02708	41647.5	3280	16273	1959.4	305.1
Chongqing	2011	10011.4	33954	58.69	18.1	7473.38	1587.04	5516.15	1034.9	86.8
Chongqing	2012	11409.6	30611	56.48	18.23	8736.17	1605.89	5834.84	1051.7	82.9
Chongqing	2013	12783.3	33451	54.77	19.12	10435.2	1618.69	6225.92	1114.9	83.903
Chongqing	2014	14262.6	34968	52.69	22.61	12285.4	1632.12	6603.61	1231.44	80.5
Chongqing	2015	15717.3	35524	49.58	20.91	14353.2	1647.41	7747	1329.45	79
Chongqing	2016	17740.6	25875	28.83	9.58	16048.1	1658.32	7982	1350.66	77.5
Chongqing	2017	19424.7	34917	25.34	8.33	17537	1659.33	8279	1213.18	77.4
Chongqing	2018	20363.2	32597	8.58	15.4032	18764.6	1663.23	8557	1496.72	77.2
Chongqing	2019	23605.8	30276	12.89	25.1506	19815.5	1668.16	8889	1515.41	76.5
Chongqing	2020	25002.8	21491	4.6992	5.91	20588.3	1676	7621.87	1565.6	70.1
Sichuan	2011	21026.7	80420	90.2	38.59	14222.2	4650	19696	1788.1	233.5
Sichuan	2012	23872.8	69984	86.44	29.58	17040	4635	20575	1901.7	245.9
Sichuan	2013	26392.1	64864	81.67	29.6	20326.1	4634	19212	2058.1	242.474
Sichuan	2014	28536.7	67577	79.64	42.86	23318.6	4638	19878.7	2216.56	236.9
Sichuan	2015	30053.1	71647	71.76	41.26	25525.9	4652	18306	2281.64	265.5
Sichuan	2016	32934.5	31236	48.83	27.27	28812	4657	18756	2615.59	267.3
Sichuan	2017	36980.2	63966	38.91	22.4	31902.1	4667	19229	2660.07	268.4
Sichuan	2018	40678.1	60819	17.9023	32.2213	35156.1	4690	19916	2982.32	259.1
Sichuan	2019	46615.8	57672	26.38	73.8763	38179.5	4714	20791	3054.31	252.4
Sichuan	2020	48598.8	23551	12.5027	31.8639	39248.5	4775	21186	3190.5	236.9
Guizhou	2011	5701.84	20626	110.43	30.35	4235.92	1792.8	9067.85	508.3	95.9
Guizhou	2012	6852.2	23399	104.11	29.45	5717.8	1825.82	8604.19	586.1	91.5
Guizhou	2013	8086.86	22898	98.64	30.13	7373.6	1864.21	9298.54	695.4	91.9961
Guizhou	2014	9266.39	32674	92.58	37.79	9025.8	1909.69	9708.78	723.76	95.3
Guizhou	2015	10502.6	29174	85.3	28.56	10945.5	1946.65	9344	789.06	97.5
Guizhou	2016	11776.7	10021	64.71	20.43	13204	1859	9606	844.56	100.3
Guizhou	2017	13540.8	18071	68.75	19.68	15503.9	1881	9846	945.3	103.5
Guizhou	2018	14806.5	17913	27.5531	31.469	17953.5	1886	10036	1053.15	106.8
Guizhou	2019	16769.3	17755	40.7	40.2064	18115	1888	10423	1085.52	108.1
Guizhou	2020	17826.6	18887	14.3584	14.24	18694.7	1892	10621.4	1118.4	90.1
Yunnan	2011	8893.12	47228	69.12	38.22	6191	2 844.00	9540.28	804.1	146.8
Yunnan	2012	10309.5	42811	67.22	39.06	7831.13	2 835.00	10433.7	859.9	151.8
Yunnan	2013	11832.3	41844	66.31	38.69	9968.3	2 835.00	10072.1	935.8	149.71
Yunnan	2014	12814.6	40443	63.67	36.68	11498.5	2 859.00	10454.8	977.04	149.4
Yunnan	2015	13619.2	45933	58.37	31.26	13500.6	2 823.00	10424.7	1060.14	150.1
Yunnan	2016	14788.4	31779	52.62	24.76	16119.4	2 855.00	10726	1131.34	150.2
Yunnan	2017	16376.3	38847	38.44	22.42	18936	2 831.00	11163.6	1087.65	156.6
Yunnan	2018	17881.1	39007	21.3307	43.1999	21132.6	2 822.00	11590	1163.97	155.7
Yunnan	2019	23223.8	39166	26.49	31.6798	22928.8	2 812.00	12158	1217.6	154.9
Yunnan	2020	24521.9	18500	14.6194	34.7597	24694.3	2806	12985	1266.2	156

## Sheet:  Spatial weighting matrix
Province	Shanghai	JIangsu	Zhejiang	Anhui	Jiangxi	Hubei	Hunan	Chongqing	Sichuan	Guizhou	Yunnan
Shanghai	0	1	1	0	0	0	0	0	0	0	0
Jiangsu	1	0	1	1	0	0	0	0	0	0	0
Zhejiang	1	1	0	1	1	0	0	0	0	0	0
Anhui	0	1	1	0	1	1	0	0	0	0	0
Jiangxi	0	0	1	1	0	1	1	0	0	0	0
Hubei	0	0	0	1	1	0	1	1	0	0	0
Hunan	0	0	0	0	1	1	0	1	0	1	0
Chongqing	0	0	0	0	0	1	1	0	1	1	0
Sichuan	0	0	0	0	0	0	0	1	0	1	1
Guizhou	0	0	0	0	0	0	1	1	1	0	1
Yunnan	0	0	0	0	0	0	0	0	1	1	0

## Sheet: Tobit
Province	Year	Industrial eco-efficiency	Economic Development	Factor endowment	Government regulation and control strength	Foreign Investment	Industrial structure	Environmental Regulation
Shanghai	2011	0.399124	11.3628	9.9552	0.203946	0.0423988	0.399741	0.000778549
Shanghai	2012	0.409709	11.409	9.96798	0.207317	0.0474961	0.379616	0.00141808
Shanghai	2013	0.39708	11.4801	10.0463	0.207561	0.0476309	0.35591	0.000628456
Shanghai	2014	0.420163	11.556	10.1018	0.208906	0.0473487	0.343687	0.00206015
Shanghai	2015	0.453071	11.618	10.1599	0.246445	0.045762	0.313994	0.00251794
Shanghai	2016	0.542253	11.725	10.2178	0.245538	0.0436414	0.285518	0.00606156
Shanghai	2017	0.414245	11.8212	10.2883	0.246389	0.0374872	0.293063	0.00470549
Shanghai	2018	0.571852	11.91	10.3353	0.255556	0.0350311	0.298762	0.000780123
Shanghai	2019	1.0173	11.9614	10.3826	0.214368	0.0344389	0.250689	0.00293691
Shanghai	2020	1.05078	11.9561	10.4779	0.209354	0.0360602	0.248717	0.000884243
Jiangsu	2011	0.280664	11.0262	10.4124	0.126689	0.0422588	0.454355	0.00122888
Jiangsu	2012	0.316454	11.1054	10.5453	0.130002	0.0417572	0.442897	0.00143695
Jiangsu	2013	0.349896	11.195	10.701	0.130511	0.0344719	0.427832	0.00203701
Jiangsu	2014	0.378373	11.2735	10.8326	0.130168	0.0265898	0.417195	0.00156237
Jiangsu	2015	0.413302	11.3606	10.9263	0.138164	0.0215631	0.410783	0.00186307
Jiangsu	2016	0.479145	11.4367	10.9896	0.128985	0.0210654	0.391421	0.002134
Jiangsu	2017	0.545788	11.5347	11.0549	0.123688	0.0197636	0.393417	0.00114507
Jiangsu	2018	0.603745	11.6128	11.1057	0.125896	0.0182899	0.390011	0.00192676
Jiangsu	2019	0.641628	11.6669	11.1527	0.126201	0.0180885	0.373634	0.0013789
Jiangsu	2020	1.07404	11.7055	11.1548	0.133194	0.0190567	0.37187	0.0011905
Zhejiang	2011	0.231141	10.9652	10.1452	0.118896	0.0233141	0.441779	0.00109626
Zhejiang	2012	0.227876	11.0202	10.3432	0.120059	0.0237989	0.428477	0.00166088
Zhejiang	2013	0.247396	11.0838	10.4893	0.125289	0.0232249	0.419418	0.00317487
Zhejiang	2014	0.273754	11.1356	10.626	0.128434	0.0241553	0.422057	0.00345209
Zhejiang	2015	0.305077	11.202	10.7288	0.154967	0.0246313	0.415126	0.00284383
Zhejiang	2016	0.377678	11.2694	10.817	0.147599	0.0247093	0.394941	0.00279014
Zhejiang	2017	0.448379	11.3576	10.8468	0.145462	0.0233486	0.387085	0.00158737
Zhejiang	2018	0.512312	11.4428	10.8989	0.153558	0.0219477	0.384738	0.00139513
Zhejiang	2019	0.633996	11.5005	10.9781	0.161231	0.0150017	0.361191	0.00129527
Zhejiang	2020	1.03568	11.5191	11.0162	0.156036	0.0168663	0.350203	0.00191604
Anhui	2011	0.168767	10.2148	9.94544	0.215873	0.0279827	0.419897	0.00113313
Anhui	2012	0.167427	10.3319	10.1583	0.23013	0.0316802	0.422942	0.00137707
Anhui	2013	0.167543	10.4459	10.3449	0.226201	0.034422	0.418387	0.00403771
Anhui	2014	0.170092	10.5342	10.5045	0.223711	0.0363575	0.412265	0.00160454
Anhui	2015	0.168289	10.5889	10.6108	0.238076	0.038548	0.379926	0.0016557
Anhui	2016	0.175832	10.6848	10.7102	0.22628	0.0401873	0.365025	0.00360743
Anhui	2017	0.184268	10.8015	10.7859	0.229618	0.0397254	0.360497	0.00204204
Anhui	2018	0.191115	10.9342	10.8943	0.219022	0.0374936	0.354579	0.00141223
Anhui	2019	0.223127	11.0114	10.9797	0.199176	0.0333396	0.30128	0.00180689
Anhui	2020	0.25885	11.0576	11.0273	0.193213	0.0326498	0.290468	0.00160054
Jiangxi	2011	0.213145	10.1631	9.91897	0.21658	0.0334397	0.466751	0.00104505
Jiangxi	2012	0.214758	10.262	10.089	0.233165	0.0332681	0.454804	0.000572701
Jiangxi	2013	0.212383	10.372	10.265	0.240823	0.0324525	0.452687	0.0020255
Jiangxi	2014	0.212734	10.4628	10.424	0.247076	0.0330337	0.441035	0.00149861
Jiangxi	2015	0.20966	10.5304	10.5654	0.263849	0.0352809	0.420132	0.00176671
Jiangxi	2016	0.216303	10.6201	10.6875	0.249603	0.0374882	0.397281	0.00119651
Jiangxi	2017	0.220646	10.7117	10.7987	0.255493	0.0386882	0.398354	0.00112652
Jiangxi	2018	0.222068	10.8267	10.9036	0.257793	0.0378406	0.375906	0.00203593
Jiangxi	2019	0.23215	10.9085	10.9909	0.257974	0.0378397	0.354406	0.00185987
Jiangxi	2020	0.24018	10.9485	11.069	0.259778	0.0391966	0.349983	0.000837323
Hubei	2011	0.176308	10.455	9.98971	0.163748	0.0153144	0.435569	0.000950973
Hubei	2012	0.177334	10.5751	10.2016	0.168976	0.0160743	0.439137	0.00133569
Hubei	2013	0.183772	10.6882	10.4133	0.176334	0.017208	0.412531	0.00212509
Hubei	2014	0.187318	10.7921	10.5815	0.180215	0.0177871	0.408127	0.00202096
Hubei	2015	0.191068	10.8594	10.7235	0.20754	0.01886	0.395168	0.0011642
Hubei	2016	0.202632	10.9481	10.8395	0.19663	0.0205965	0.382071	0.00254045
Hubei	2017	0.202682	11.0536	10.9092	0.191703	0.0209224	0.378589	0.00111132
Hubei	2018	0.247593	11.1718	11.0114	0.184376	0.0200724	0.377214	0.000782035
Hubei	2019	0.326786	11.2478	11.1114	0.173914	0.0194295	0.342749	0.000714955
Hubei	2020	0.317702	11.2178	10.9343	0.194342	0.0164356	0.303261	0.00124332
Hunan	2011	0.189694	10.2669	9.80109	0.178995	0.0201945	0.383105	0.00109234
Hunan	2012	0.192215	10.3798	10.0005	0.185924	0.0207442	0.380203	0.00180887
Hunan	2013	0.200392	10.483	10.2048	0.190519	0.0218956	0.37283	0.00214091
Hunan	2014	0.204968	10.576	10.3776	0.185572	0.0233237	0.364677	0.00146658
Hunan	2015	0.211192	10.6726	10.5417	0.19821	0.0249212	0.361868	0.00206404
Hunan	2016	0.220345	10.7495	10.6642	0.200916	0.0270566	0.334062	0.000981587
Hunan	2017	0.227028	10.8402	10.7827	0.202619	0.0288269	0.315896	0.000639608
Hunan	2018	0.228002	10.9108	10.8778	0.205338	0.0294145	0.296098	0.000507081
Hunan	2019	0.271312	11.0038	10.9732	0.202113	0.0314126	0.301765	0.000355727
Hunan	2020	1.01267	11.0493	11.0457	0.201121	0.0346674	0.296816	0.000210092
Chongqing	2011	0.275703	10.4592	10.1419	0.256732	0.0375862	0.3696	0.00108031
Chongqing	2012	0.283645	10.5759	10.2876	0.267	0.019498	0.376122	0.000720145
Chongqing	2013	0.281238	10.6812	10.4533	0.239554	0.0200745	0.37359	0.00131717
Chongqing	2014	0.281086	10.7853	10.6059	0.231682	0.0182333	0.376502	0.000742243
Chongqing	2015	0.275377	10.8681	10.7526	0.241263	0.0149469	0.357664	0.000830813
Chongqing	2016	0.293893	10.9738	10.8513	0.225574	0.0104475	0.332356	0.000478288
Chongqing	2017	0.3092	11.0694	10.9292	0.223235	0.00785695	0.319304	0.000717942
Chongqing	2018	0.299716	11.1341	10.9908	0.222998	0.0105625	0.307815	0.000554805
Chongqing	2019	0.315859	11.2164	11.0374	0.20536	0.00691227	0.277551	0.000398861
Chongqing	2020	0.350422	11.2667	11.0691	0.195736	0.00579593	0.279601	0.000402985
Sichuan	2011	0.171201	10.1721	9.77774	0.222333	0.0291229	0.402222	0.00166298
Sichuan	2012	0.173064	10.2979	9.95589	0.228335	0.025916	0.39411	0.000984837
Sichuan	2013	0.176081	10.3973	10.1293	0.235711	0.0241336	0.39061	0.00151698
Sichuan	2014	0.175297	10.4791	10.2629	0.238171	0.0221452	0.375089	0.00177679
Sichuan	2015	0.177499	10.5222	10.3464	0.249475	0.0207165	0.357201	0.000896411
Sichuan	2016	0.179553	10.6029	10.4608	0.243176	0.0160879	0.327647	0.000862811
Sichuan	2017	0.194749	10.7313	10.5581	0.235119	0.0147913	0.309295	0.000871249
Sichuan	2018	0.231113	10.8504	10.6514	0.238642	0.014582	0.303851	0.00101574
Sichuan	2019	0.298806	10.9236	10.7303	0.221988	0.0136591	0.282434	0.000717132
Sichuan	2020	1.01379	10.9704	10.7555	0.230429	0.0142777	0.275748	0.0013962
Guizhou	2011	0.268297	9.68183	9.39264	0.394504	0.0058337	0.319704	0.00584222
Guizhou	2012	0.260286	9.84939	9.67661	0.40216	0.00452475	0.318992	0.0045886
Guizhou	2013	0.24836	10.0028	9.91846	0.381193	0.0044168	0.313261	0.0061672
Guizhou	2014	0.243156	10.1307	10.1083	0.382328	0.00308685	0.306516	0.00515758
Guizhou	2015	0.244083	10.2593	10.2928	0.375099	0.00248725	0.304307	0.00265808
Guizhou	2016	0.264345	10.3606	10.467	0.361931	0.00545626	0.297341	0.00127339
Guizhou	2017	0.251826	10.491	10.6156	0.340638	0.00411062	0.282213	0.00107345
Guizhou	2018	0.248935	10.6034	10.7573	0.339695	0.00271933	0.28133	0.00120092
Guizhou	2019	0.259731	10.6857	10.7595	0.354739	0.00279271	0.265902	0.00149999
Guizhou	2020	0.278376	10.7422	10.7884	0.321963	0.00169857	0.261755	0.00247343
Yunnan	2011	0.215426	9.93445	9.50304	0.329423	0.0126226	0.345942	0.00360316
Yunnan	2012	0.211071	10.0813	9.73567	0.346541	0.0134033	0.345061	0.00442443
Yunnan	2013	0.211384	10.22	9.97482	0.346214	0.0131639	0.329893	0.00477812
Yunnan	2014	0.210543	10.3047	10.115	0.346322	0.0129715	0.318777	0.00453832
Yunnan	2015	0.205908	10.3622	10.2734	0.346044	0.0136832	0.296971	0.00393099
Yunnan	2016	0.206205	10.4463	10.4477	0.339378	0.00389418	0.276399	0.00221272
Yunnan	2017	0.213652	10.5618	10.6053	0.348855	0.00397035	0.265493	0.000943635
Yunnan	2018	0.215653	10.6774	10.713	0.339745	0.00390802	0.274686	0.00135762
Yunnan	2019	0.244665	10.7778	10.7922	0.291516	0.00213872	0.232542	0.00148046
Yunnan	2020	0.253194	10.8585	10.8647	0.2844	0.00213488	0.227527	0.00169704
